# Supplementary material for: Consumption of High-Energy Food and Sugar Shows a Strong Positive Association with Low Mood in Control Subjects and Depressed Patients
Source: Nutrients. 2025 Aug 9;17(16):2594. doi: 10.3390/nu17162594 (PMC12389405; doi:10.3390/nu17162594)
Supplement: Supplementary file 1 [file nutrients-17-02594-s001.zip]

Archive with 2 entries (2 files):
- nutrients-3767929-Supplementary File S1.xlsx
- nutrients-3767929-Supplementary Table S1.pdf
