# Supplementary material for: Consumption of High-Energy Food and Sugar Shows a Strong Positive Association with Low Mood in Control Subjects and Depressed Patients
Source: Nutrients. 2025 Aug 9;17(16):2594. doi: 10.3390/nu17162594 (PMC12389405; doi:10.3390/nu17162594)
Supplement: Supplementary file 1 [file nutrients-17-02594-s001.zip › nutrients-3767929-Supplementary File S1.xlsx]

## Sheet: Sex, Age
Data Field:	Nutrient variables:	Unit:	ICD-10 F32orF33:		CIDI lifetime depression		Four-item current depression score						PHQ9 score:						Anhedonia item of the four-item current depression questionnaire						Anhedonia item of the PHQ9 questionnaire
							Total sample		Never-depressed controls		Ever-depressed patients		Total sample		Never-depressed controls		Ever-depressed patients		Total sample		Never-depressed controls		Ever-depressed patients		Total sample		Never-depressed controls		Ever-depressed patients
			n = 210914		n = 111011		n = 210457		n = 190610		n = 19847		n = 113630		n = 103315		n = 10315		n = 205752		n = 186536		n = 19216		n = 113378		n = 103098		n = 10280
			P value:	Coefficient:	P value:	Coefficient:	P value:	Coefficient:	P value:	Coefficient:	P value:	Coefficient:	P value:	Coefficient:	P value:	Coefficient:	P value:	Coefficient:	P value:	Coefficient:	P value:	Coefficient:	P value:	Coefficient:	P value:	Coefficient:	P value:	Coefficient:	P value:	Coefficient:
26002	Energy	kJ	1.31463e-09	1.83451e-05	0.000597527	1.31794e-05	1.05605e-62	2.91394e-05	2.363e-60	2.72133e-05	0.010729	1.93393e-05	1.85671e-28	5.36841e-05	8.21457e-24	4.60831e-05	0.000984473	7.61069e-05	1.46638e-12	3.56137e-06	5.53255e-10	3.01834e-06	0.356535	2.04288e-06	1.27979e-09	4.56906e-06	2.58576e-07	3.76116e-06	0.0721927	6.21665e-06
26004	Energy density	kJ/g	3.35665e-36	0.0558095	0.00901065	0.0146765	1.71021e-287	0.0949225	1.62127e-203	0.076112	7.88278e-47	0.161692	1.2296e-114	0.163874	5.71123e-91	0.137815	4.31553e-13	0.244585	7.74608e-149	0.019635	1.38283e-88	0.0146088	2.97191e-35	0.0407777	1.53539e-77	0.0208313	1.59682e-58	0.0175244	1.61794e-10	0.0323002
26003	Energy from beverages	kJ	5.75473e-08	4.5111e-05	0.158816	1.46966e-05	1.95771e-11	3.17495e-05	1.52801e-07	2.35434e-05	0.0757956	3.80426e-05	9.51594e-09	7.43404e-05	0.00013331	4.6606e-05	0.00635	0.000171896	3.89932e-15	1.07195e-05	1.07063e-10	8.4748e-06	0.0140682	1.5369e-05	1.11183e-09	1.2239e-05	3.29893e-06	9.04176e-06	0.014051	2.31457e-05
26001	Total weight of beverages only	g	8.25213e-36	0.000139103	8.07205e-23	0.000135922	6.20832e-30	7.38841e-05	3.5013e-15	4.85739e-05	0.00234983	8.86328e-05	5.49293e-30	0.000201265	2.7862e-13	0.000121863	2.12389e-08	0.00047844	2.29028e-11	1.25246e-05	0.000437933	6.34834e-06	0.0226892	1.935e-05	8.7669e-11	1.78021e-05	0.000195981	9.90181e-06	0.00370996	3.70957e-05
26013	Carbohydrate	g	6.66963e-19	0.000817295	1.35241e-05	0.000513112	6.42776e-100	0.00114079	7.48114e-88	0.00101777	2.01096e-05	0.000995523	1.11034e-22	0.00146398	1.80413e-15	0.00112174	0.00088075	0.00236528	2.81446e-26	0.00016461	4.5327e-20	0.000137756	0.0742483	0.000121753	3.27828e-08	0.000128058	2.39414e-05	9.49666e-05	0.116709	0.000167047
26012	Free sugar	g	2.10721e-52	0.00297441	5.23227e-09	0.00149468	8.84475e-227	0.00381088	2.20909e-162	0.00307717	9.80976e-25	0.00517303	3.42537e-88	0.0065311	3.26335e-57	0.00495618	7.91529e-14	0.0113651	1.27984e-109	0.000761464	9.93834e-70	0.000586498	2.24407e-14	0.00112379	2.34702e-51	0.000767422	2.02421e-34	0.000606372	5.87701e-07	0.00113796
26044	Fructose	g	0.283183	-0.000545384	0.684734	0.000252422	2.90621e-23	-0.00285351	6.84511e-18	-0.00235	1.98753e-06	-0.00608216	4.98213e-17	-0.0065632	1.35702e-17	-0.00629282	0.112804	-0.00603026	3.21687e-23	-0.000821231	8.03598e-17	-0.000664551	2.73013e-07	-0.0019172	1.0465e-16	-0.00100756	3.95616e-15	-0.000922813	0.0115596	-0.00143865
26045	Glucose	g	0.208434	0.000712035	0.0651755	0.0012893	1.65949e-07	-0.00169218	3.01963e-06	-0.00143476	0.00134941	-0.00458216	8.32964e-06	-0.00393667	5.50018e-07	-0.00416696	0.533222	-0.00267009	3.83486e-10	-0.00058319	5.70701e-08	-0.000487878	0.000187967	-0.00155719	4.90377e-08	-0.000747535	4.16479e-08	-0.000727215	0.104868	-0.00104129
26050	Intrinsic and milk sugars	g	0.203095	0.00034453	2.8982e-05	0.00136474	1.81288e-17	-0.00131621	1.21029e-14	-0.00113462	6.88346e-06	-0.00307901	1.91853e-09	-0.00249857	9.12635e-12	-0.00267552	0.456702	-0.00149036	1.11971e-17	-0.000381215	1.00539e-13	-0.000319593	2.43399e-06	-0.000942269	9.32571e-15	-0.000500074	4.51752e-15	-0.000490137	0.0270833	-0.000662544
26048	Lactose	g	3.01124e-25	0.00967689	6.82472e-11	0.00740045	1.03892e-13	0.00407421	3.94006e-06	0.0024018	0.0940162	0.00408202	0.000276348	0.0052672	0.345325	0.00129125	0.067852	0.0125421	0.0273212	0.000347621	0.681281	-6.23769e-05	0.374375	0.000631775	0.467334	0.000163318	0.312533	-0.000220234	0.771892	0.000298266
26049	Maltose	g	5.635e-07	0.00586102	0.0215065	0.00342125	2.8975e-24	0.00665349	4.44301e-20	0.00566173	0.0121481	0.00782929	4.62947e-25	0.0189071	4.94138e-19	0.0152847	0.00040764	0.0327349	3.40241e-23	0.00187127	9.01782e-18	0.00155003	0.000773463	0.0030564	1.59856e-18	0.00249058	2.34098e-13	0.00200241	0.000729562	0.00467732
26055	Non-milk extrinsic sugars	g	5.93266e-49	0.00283153	2.86657e-09	0.00149451	2.58589e-200	0.00351878	1.56481e-142	0.00283149	1.03569e-21	0.00474096	2.77481e-77	0.00599872	2.60267e-49	0.00450858	1.51081e-12	0.0105914	3.71277e-93	0.000688926	2.12371e-58	0.000526194	3.53689e-12	0.00100612	2.28989e-44	0.000698963	2.92007e-29	0.000546751	2.83333e-06	0.00105024
26056	Other Sugars	g	8.26801e-24	0.0216649	9.28064e-12	0.0189656	3.94807e-54	0.0219669	9.78693e-38	0.0175028	5.72107e-05	0.0232135	3.01608e-51	0.0582981	2.61514e-37	0.0471402	3.32736e-06	0.0790653	1.01989e-21	0.0039177	1.19278e-12	0.00283702	0.00716621	0.00453929	1.36391e-20	0.00558903	4.5447e-15	0.00461477	0.0282791	0.00559431
26059	Sucrose	g	2.35712e-64	0.0046347	1.02019e-17	0.00306589	7.92587e-285	0.0060204	8.52932e-203	0.0048508	4.69548e-32	0.00835149	1.33497e-105	0.0100841	5.85104e-67	0.00758208	1.91931e-17	0.0179885	9.68885e-137	0.00120004	6.396e-88	0.000930374	2.06661e-17	0.00176028	1.33729e-55	0.00112636	5.53736e-36	0.000875711	7.03002e-08	0.00170945

## Sheet: Sex, Age, BMI
Data Field:	Name:	Unit:	ICD-10 F32orF33:		CIDI lifetime depression		Four-item current depression score						PHQ9 score:						Anhedonia item of the four-item current depression questionnaire						Anhedonia item of the PHQ9 questionnaire
							Total sample		Never-depressed controls		Ever-depressed patients		Total sample		Never-depressed controls		Ever-depressed patients		Total sample		Never-depressed controls		Ever-depressed patients		Total sample		Never-depressed controls		Ever-depressed patients
			n = 210319		n = 110764		n = 209876		n = 190103		n = 19773		n = 113375		n = 103092		n = 10283		n = 205194		n = 186049		n = 19145		n = 113124		n = 102876		n = 10248
			P value:	Coefficient:	P value:	Coefficient:	P value:	Coefficient:	P value:	Coefficient:	P value:	Coefficient:	P value:	Coefficient:	P value:	Coefficient:	P value:	Coefficient:	P value:	Coefficient:	P value:	Coefficient:	P value:	Coefficient:	P value:	Coefficient:	P value:	Coefficient:	P value:	Coefficient:
26002	Energy	kJ	5.82699e-09	1.74909e-05	0.00277655	1.14574e-05	3.11541e-63	2.91122e-05	7.14008e-62	2.74782e-05	0.0367731	1.57111e-05	4.64725e-26	5.06513e-05	1.28415e-22	4.44679e-05	0.00736583	6.09503e-05	1.5693e-12	3.54542e-06	2.29402e-10	3.07994e-06	0.648952	1.0028e-06	9.16234e-09	4.30473e-06	6.04481e-07	3.63259e-06	0.167354	4.74118e-06
26004	Energy density	kJ/g	8.43194e-28	0.0484796	0.203882	0.0071423	2.01103e-255	0.0890493	2.63222e-184	0.0722189	6.09745e-41	0.149925	2.31467e-94	0.146907	1.91905e-77	0.126032	6.59268e-10	0.205552	2.22811e-130	0.0183178	4.29755e-79	0.0137716	1.04508e-30	0.0377676	7.79348e-66	0.0190846	2.37207e-51	0.0163472	2.0204e-08	0.0281818
26003	Energy from beverages	kJ	2.23614e-09	4.93863e-05	0.142455	1.52643e-05	2.16804e-12	3.30552e-05	7.28573e-08	2.40673e-05	0.0123346	5.32493e-05	6.56001e-08	6.91864e-05	0.000550655	4.18006e-05	0.00135678	0.000198868	3.13146e-16	1.11051e-05	2.97483e-11	8.70919e-06	0.00196554	1.92755e-05	3.91316e-09	1.17711e-05	9.55853e-06	8.57882e-06	0.00439914	2.66795e-05
26001	Total weight of beverages only	g	1.57673e-27	0.000121442	2.85427e-16	0.000113611	1.6491e-17	5.51597e-05	3.89766e-09	3.62765e-05	0.0889798	4.92571e-05	7.38542e-16	0.000141371	2.78967e-06	7.76983e-05	1.92809e-05	0.00036033	1.17339e-05	8.19589e-06	0.0477428	3.57337e-06	0.271787	9.29088e-06	1.44531e-05	1.18713e-05	0.0308586	5.73417e-06	0.051622	2.477e-05
26013	Carbohydrate	g	4.371e-20	0.000839887	2.47056e-06	0.00055422	3.88232e-111	0.0011983	1.38899e-97	0.00107096	7.29648e-05	0.000918972	1.64302e-28	0.00163599	2.67396e-20	0.00129193	0.00197616	0.00216481	4.63708e-30	0.000176296	5.21011e-23	0.000148137	0.148809	9.78759e-05	2.63917e-10	0.000145774	6.95264e-07	0.000111283	0.160143	0.000148427
26012	Free sugar	g	2.64622e-52	0.00296132	7.42137e-09	0.001478	4.4531e-235	0.00386041	1.30247e-168	0.00312702	5.32916e-25	0.00516161	4.51624e-92	0.00659949	1.29181e-60	0.00506412	6.49009e-14	0.0112217	2.83159e-113	0.000771896	3.40596e-72	0.000596163	1.83879e-14	0.00112059	1.81709e-52	0.000772182	2.40595e-35	0.000612992	5.47037e-07	0.00113241
26044	Fructose	g	0.271471	0.000555467	0.0156447	0.00150329	9.92525e-11	-0.00185188	4.53482e-09	-0.00159766	6.84334e-05	-0.00506182	5.1847e-06	-0.00353583	8.0071e-08	-0.00393518	0.623876	-0.00183849	7.64114e-13	-0.000592419	4.65155e-10	-0.000497308	7.34114e-06	-0.00166458	9.29303e-09	-0.000695897	3.6135e-09	-0.00069315	0.0887482	-0.000964165
26045	Glucose	g	0.00142175	0.00179622	0.00035253	0.00249938	0.0398141	-0.000662266	0.0345636	-0.00064855	0.0112035	-0.00360244	0.277186	-0.000950959	0.0281489	-0.00181584	0.770742	0.00123007	0.000174748	-0.000349086	0.00047376	-0.000314214	0.00150918	-0.00131676	0.0012341	-0.000441572	0.000163268	-0.000499585	0.345406	-0.00060192
26050	Intrinsic and milk sugars	g	0.016923	0.000643484	1.93907e-07	0.00169676	7.77113e-11	-0.00100201	1.65434e-09	-0.000884474	1.66049e-05	-0.00292671	7.59074e-05	-0.00162923	3.42628e-07	-0.00198602	0.76849	-0.000580002	3.15302e-12	-0.000309605	7.61707e-10	-0.000264027	4.72514e-06	-0.000909756	1.62602e-10	-0.000410996	1.16444e-11	-0.000423326	0.059177	-0.000561342
26048	Lactose	g	1.10421e-24	0.00957724	4.15029e-10	0.00711302	1.50751e-13	0.004025	2.22042e-06	0.00245494	0.179617	0.00324456	0.000961178	0.00472671	0.422158	0.00108924	0.130608	0.0102079	0.0301785	0.000340283	0.738365	-5.0633e-05	0.526607	0.000447428	0.619172	0.000111122	0.280884	-0.000234415	0.976541	2.99968e-05
26049	Maltose	g	0.000106901	0.00454531	0.27358	0.00163495	1.15787e-16	0.00539831	7.57663e-15	0.00478297	0.0606005	0.00581099	2.45116e-15	0.0143265	4.67464e-12	0.0117759	0.00586325	0.0251133	3.14774e-17	0.00158761	4.35698e-14	0.00136114	0.0052586	0.00252089	1.30857e-12	0.0020042	1.6437e-09	0.00164468	0.00582108	0.00379028
26055	Non-milk extrinsic sugars	g	1.88475e-51	0.00289124	4.78176e-10	0.00156333	5.05578e-217	0.00364536	1.95666e-154	0.00294065	1.16161e-22	0.00481352	1.01395e-86	0.00629037	2.31734e-56	0.00479255	2.66138e-13	0.0107688	3.23728e-101	0.000716582	1.67411e-63	0.000548692	1.08568e-12	0.0010236	2.86838e-48	0.000726783	5.91595e-32	0.000571164	1.30002e-06	0.00107709
26056	Other Sugars	g	1.74624e-19	0.0195706	9.14736e-09	0.0161326	1.89138e-45	0.0199626	2.44908e-32	0.0160923	0.000353332	0.0204446	2.46672e-41	0.0515823	5.08895e-30	0.0417401	9.63889e-06	0.0739816	4.03905e-17	0.00343165	3.67703e-10	0.00249847	0.0243392	0.00377704	5.46275e-16	0.00484714	7.19758e-12	0.00402644	0.0473485	0.00501534
26059	Sucrose	g	2.73211e-64	0.00463134	1.13788e-17	0.00306508	3.39306e-299	0.00613863	9.61156e-214	0.00496596	2.79135e-32	0.00831711	6.61691e-113	0.0103137	6.48899e-73	0.00785676	1.33635e-17	0.0177864	3.87067e-143	0.00122428	2.43813e-92	0.000952459	2.41104e-17	0.00174589	4.7009e-58	0.0011462	7.50191e-38	0.000896588	6.59187e-08	0.00170002

## Sheet: Sex, Age, Townsend index
Data Field:	Name:	Unit:	ICD-10 F32orF33:		CIDI lifetime depression		Four-item current depression score						PHQ9 score:						Anhedonia item of the four-item current depression questionnaire						Anhedonia item of the PHQ9 questionnaire
							Total sample		Never-depressed controls		Ever-depressed patients		Total sample		Never-depressed controls		Ever-depressed patients		Total sample		Never-depressed controls		Ever-depressed patients		Total sample		Never-depressed controls		Ever-depressed patients
			n = 210649		n = 110871		n = 210192		n = 190379		n = 19813		n = 113485		n = 103187		n = 10298		n = 205489		n = 186307		n = 19182		n = 113234		n = 102971		n = 10263
			P value:	Coefficient:	P value:	Coefficient:	P value:	Coefficient:	P value:	Coefficient:	P value:	Coefficient:	P value:	Coefficient:	P value:	Coefficient:	P value:	Coefficient:	P value:	Coefficient:	P value:	Coefficient:	P value:	Coefficient:	P value:	Coefficient:	P value:	Coefficient:	P value:	Coefficient:
26002	Energy	kJ	1.30448e-09	1.82307e-05	0.000539421	1.32708e-05	2.40903e-63	2.91355e-05	2.99039e-61	2.73089e-05	0.013967	1.84918e-05	1.30025e-28	5.36414e-05	6.51894e-24	4.60769e-05	0.000830579	7.66365e-05	7.50847e-13	3.59328e-06	2.30045e-10	3.07593e-06	0.404358	1.83602e-06	1.01803e-09	4.58589e-06	2.33979e-07	3.76891e-06	0.0621491	6.42264e-06
26001	Total weight of beverages only	g	8.41203e-31	0.0512496	0.0394142	0.011584	1.07384e-258	0.0896295	1.42962e-186	0.0725879	3.83599e-39	0.146965	8.80402e-105	0.156096	1.25596e-84	0.132576	6.22223e-11	0.219704	1.22322e-130	0.0183248	2.36921e-79	0.0137769	6.40035e-29	0.0366999	4.74511e-71	0.0198868	2.03408e-54	0.0168609	4.60641e-09	0.0295658
26004	Energy density	kJ/g	8.47457e-07	4.08233e-05	0.261025	1.17199e-05	5.70964e-08	2.55548e-05	1.94761e-05	1.90805e-05	0.296296	2.22315e-05	3.26043e-07	6.59368e-05	0.000856187	4.05812e-05	0.014672	0.000152792	1.09498e-11	9.23265e-06	1.33876e-08	7.43668e-06	0.0743354	1.1112e-05	1.94057e-08	1.12609e-05	2.17227e-05	8.24284e-06	0.019881	2.18836e-05
26003	Energy from beverages	kJ	7.58601e-35	0.000136585	1.30762e-22	0.000135158	3.48158e-28	7.11717e-05	1.42271e-14	4.72781e-05	0.00815057	7.6533e-05	1.13206e-29	0.000199406	2.92103e-13	0.00012146	3.68993e-08	0.000466811	2.57243e-10	1.17947e-05	0.000885843	5.98412e-06	0.0556886	1.61525e-05	1.36701e-10	1.75756e-05	0.000215651	9.82155e-06	0.00463608	3.60477e-05
26013	Carbohydrate	g	1.44299e-18	0.000804463	5.11043e-06	0.000536891	9.73061e-101	0.00113943	4.47026e-89	0.0010208	4.08171e-05	0.000950921	1.51382e-24	0.00152182	8.37407e-17	0.0011714	0.000646696	0.00240775	7.26572e-27	0.000165897	8.33437e-21	0.000140067	0.101243	0.000111098	3.77931e-09	0.000136261	5.57551e-06	0.000101944	0.0955202	0.000176751
26012	Free sugar	g	9.80221e-48	0.00282836	1.03866e-08	0.00146413	5.93507e-209	0.00363951	6.24179e-151	0.00295469	3.18499e-21	0.00473725	7.92945e-87	0.00645602	1.48522e-56	0.00491523	5.29502e-13	0.010903	8.51331e-100	0.000723444	3.24022e-64	0.000560821	5.48652e-12	0.00100992	8.72846e-51	0.000761264	3.55599e-34	0.000603193	1.2939e-06	0.00109861
26044	Fructose	g	0.381486	-0.000441841	0.586186	0.000337938	5.04022e-22	-0.00275592	2.23037e-17	-0.00230329	1.449e-05	-0.00550909	2.7914e-16	-0.00637921	4.0545e-17	-0.00618376	0.194307	-0.00490308	6.52597e-22	-0.000792837	3.80851e-16	-0.000647807	1.75063e-06	-0.00177265	6.11855e-16	-0.000979463	1.01987e-14	-0.00090729	0.025238	-0.00127046
26045	Glucose	g	0.146402	0.000817129	0.0456429	0.00139582	1.08298e-06	-0.00156798	9.12428e-06	-0.00135766	0.00407148	-0.00407745	2.7134e-05	-0.003693	1.31833e-06	-0.00401475	0.72457	-0.00149929	3.47627e-09	-0.00054807	2.34521e-07	-0.000463316	0.000549664	-0.00143229	1.96364e-07	-0.000711293	9.92538e-08	-0.000705413	0.175954	-0.000865643
26050	Intrinsic and milk sugars	g	0.0704119	0.000486742	4.50086e-06	0.00149474	2.68805e-13	-0.00112538	1.18542e-11	-0.000993578	0.000118385	-0.00261741	1.48772e-07	-0.0021789	4.5198e-10	-0.00244099	0.742909	-0.000652166	7.58217e-14	-0.000331719	4.75704e-11	-0.000281826	3.08262e-05	-0.00082832	1.04491e-12	-0.000458876	1.92759e-13	-0.000459165	0.0612989	-0.000558793
26048	Lactose	g	9.85055e-31	0.0106917	4.53874e-14	0.00856152	2.31387e-26	0.0058013	1.02833e-13	0.00386384	0.0134054	0.00598972	4.47039e-09	0.0084872	0.00469095	0.00387117	0.0135094	0.0168593	8.51837e-07	0.000773934	0.0471792	0.000301246	0.127986	0.00107695	0.0102299	0.000577205	0.571317	0.000123629	0.422381	0.000822954
26049	Maltose	g	4.94287e-06	0.00534022	0.0395303	0.00306309	6.57071e-20	0.00594789	4.51407e-17	0.00516014	0.0652856	0.00571341	7.7178e-23	0.017924	2.09735e-17	0.0145218	0.000978606	0.0302995	1.58115e-19	0.00169815	1.93492e-15	0.00143017	0.00628548	0.00246957	8.6854e-17	0.00235447	4.21026e-12	0.00189089	0.00145931	0.00438777
26055	Non-milk extrinsic sugars	g	7.48896e-45	0.00269904	5.11004e-09	0.0014693	2.31711e-185	0.00336732	5.46445e-133	0.00272368	9.32417e-19	0.0043532	2.35662e-76	0.00594007	7.41218e-49	0.00447644	5.71351e-12	0.0102389	3.87077e-85	0.000655669	5.42333e-54	0.000504034	3.34717e-10	0.000904503	5.07974e-44	0.000694519	4.25078e-29	0.0005443	4.59542e-06	0.00102377
26056	Other Sugars	g	2.36668e-22	0.0209463	3.45081e-11	0.0184553	1.55016e-49	0.0208713	2.11004e-34	0.0166081	0.000127336	0.0219312	6.23871e-49	0.0567067	1.61045e-35	0.0458317	6.74786e-06	0.0759435	2.92512e-19	0.00365654	4.32681e-11	0.00262476	0.0121025	0.00420786	2.30389e-19	0.0053927	3.71986e-14	0.00444981	0.0391964	0.00523461
26059	Sucrose	g	8.50654e-59	0.00441308	2.3169e-17	0.00302799	5.34372e-264	0.00576803	2.77587e-189	0.00466844	6.45839e-28	0.00772053	2.18728e-104	0.00998884	1.9105e-66	0.00753472	1.56716e-16	0.0173421	1.15347e-125	0.00114589	1.183e-81	0.000893756	1.0682e-14	0.00159633	4.69186e-55	0.0011181	7.92836e-36	0.000872422	1.83806e-07	0.00164732

## Sheet: Legend
	: P value ≤0.0002551024 (Bonferroni-corrected)
	: P value >0.0002551024
	: Unstandardized regression coefficient (positive)
	: Unstandardized regression coefficient (negative)
